# Supplementary material for: Genome-wide tracts of homozygosity and exome analyses reveal repetitive elements with Barrets esophagus/esophageal adenocarcinoma risk
Source: BMC Bioinformatics. 2019 Mar 14;20(Suppl 2):98. doi: 10.1186/s12859-019-2622-y (PMC6419328; doi:10.1186/s12859-019-2622-y)
Supplement: Supplementary file 1 — Locations for genes within cTOH regions that also harbor indels. (XLSX 14 kb) [file 12859_2019_2622_MOESM1_ESM.xlsx]

## Sheet: Sheet1
Additional file 1: Locations for genes within cTOH regions that also harbor indels
Chromosome	Indel_start	Indel_end	Sample_count with indel	Genes
chr1	85235239	85235253	4	MCOLN2
chr1	85346292	85346293	5	WDR63
chr1	85362527	85362528	6	WDR63
chr1	85371115	85371116	8	WDR63
chr12	56449571	56449572	3	METTL1
chr12	61064375	61064378	6	USP15
chr12	61215014	61215015	8	MON2
chr14	36413979	36413980	6	SLC25A21
chr14	38581703	38581704	3	SEC23A
chr14	38865799	38865800	8	CTAGE5
chr15	65333881	65334082	6	AAGAB
chr15	65569494	65569500	7	IQCH
chr15	69063534	69063537	4	LRRC49
chr18	27492074	27492075	5	B4GALT6
chr20	13713943	13713951	3	C20orf7
chr3	20116304	20116312	3	KAT2B
chr3	27734326	27734327	4	EOMES
chr3	29504910	29504919	3	RBMS3
chr4	55986377	55986379	3	TMEM165
chr7	2263221	2263222	3	SNX8
chr7	2592567	2592577	6	IQCE
chr7	2664499	2664551	3	TTYH3
chr7	2708980	2709066	3	AMZ1
chr7	2739560	2739561	5	GNA12
chr7	4180465	4180466	3	SDK1
chr7	4180500	4180501	3	SDK1
chr8	74146545	74146548	5	C8orf84
chr8	76630864	76630866	3	HNF4G
chr8	100356693	100356695	8	VPS13B
chr8	100940927	100940928	4	VPS13B
chr9	73539737	73539739	7	TMEM2
chr9	78193259	78193260	7	RFK
chr9	78203989	78203993	5	RPSAP9
chr9	83395634	83395635	3	TLE1
chr9	83395676	83395677	3	TLE1
chr9	132932444	132932445	4	LAMC3
chr9	133057377	133057383	3	NUP214
chr9	134591174	134591188	3	C9orf98
The table shows indels that appear in at least 3 out of the eight exomes within the significant TOHs.
The table also displays the specific chromosomal locations of the indels.
